# Supplementary material for: Eco-Friendly Crop Protection: Argyrantemum frutescens, a Source of Biofungicides
Source: Plants (Basel). 2025 Mar 21;14(7):985. doi: 10.3390/plants14070985 (PMC11990897; doi:10.3390/plants14070985)
Supplement: Supplementary file 1 [file plants-14-00985-s001.zip]

Archive with 1 entries (1 files):
- plants-3526180-supplementary.pdf
